# Supplementary material for: Evaluation of the effect of lidocaine epidural injection on immunological indices in dogs under total intravenous anesthesia submitted to ovariohysterectomy
Source: PLoS One. 2021 Jun 28;16(6):e0253731. doi: 10.1371/journal.pone.0253731 (PMC8238226; doi:10.1371/journal.pone.0253731)
Supplement: S1 File — (XLSX) [file pone.0253731.s001.xlsx]

## Sheet: Physiologic
Case number	Group	Anesthetics time	Surgery time	Propofol
1	PS	63 min	29 min					HR
2	PL	69 min	33 min					Case number	Group	0	Surgery	10	20	30	End
3	PL	74 min	32 min					1	PS		84	80	90	106	134
4	PS	78 min	38 min					4	PS	64	84	82	95	85	139
5	PL	62 min	34 min					6	PS	100	105	129	105	106	128
6	PS	77 min	33 min					7	PS	68	107	122	101	99	163
7	PS	75 min	32 min					10	PS	48	54	88	100	101	137
8	PL	61 min	32 min					11	PS	62	118	102	129	133	168
9	PL	69 min	27 min					2	PL	95	100	106	108	113	131
10	PS	68 min	30 min					3	PL	50	111	104	103	107	140
11	PS	71 min	35 min					5	PL	73	78	87	96	109	128
12	PL	71 min	26 min					8	PL	54	67	82	90	102	127
								9	PL	98	117	116	103	105	107
						Weight		12	PL	46	98	110	108	100	163
	PS	1	63	29	41.8	16.75
		4	58	38	48.5	16.5
		6	77	33	47	14
		7	75	32	48.25	17.5
		10	68	30	48.45	13.5
		11	75	35	44.8	14
								RR
			69.3333	32.8333	46.4667	15.375		Case number	Group	0	Surgery	10	20	30	End
			7.65942	3.3116	2.68657	1.73025		1	PS			14	12
								4	PS	12	16	10	16	16	15
	PL	2	69	33	38.4	16.3		6	PS	16	22	21	21	22	31
		3	74	32	46.8	16		7	PS	14				24	34
		5	62	34	38.9	16		10	PS	16	16	16	12	15	18
		8	61	32	47.9	17		11	PS	24	22
		9	69	27	52.5	19.3		2	PL	20	28	20	22	18	14
		12	71	26	47.2	16		3	PL	18	15	16	12	11	8
								5	PL	14	8	8	10	6	6
			67.6667	30.6667	45.2833	16.7667		8	PL	16	20	12	12	10	12
			5.1251	3.32666	5.53224	1.30026		9	PL	21	12	12	12	12	16
								12	PL	16	11	8	8	8	10
								RT
								Case number	Group	0	Surgery	10	20	30	End
								1	PS		37.3	37.2	37.1	36.9	36.1
								4	PS	37.6	36.8	36.7	36.5	36.3	36
								6	PS	36.7	37	36.5	36.2	35.8	36.3
								7	PS	37.7	36.9	36.9	36.6	36.6	36.3
								10	PS	37.4	36.8	36.7	36.8	36.6	37
								11	PS	38.2	36.9	36.3	37.9	38.2	38.7
								2	PL	37.9	37.2	36.9	36.8	36.5	36.2
								3	PL	37.2	36.8	36.7	36.5	36.4	36.8
								5	PL	37	37.3	36.8	36.7	36.6	36.2
								8	PL	37.1	36.7	36.6	36.8	36.9	37.2
								9	PL	39.2	39.2	39.1	39.1	39.2	39.3
								12	PL	37.8	37.1	37	37.1	37.3	37.4
								SAP
								Case number	Group	0	Surgery	10	20	30	End
								1	PS	102	120	101	125	128	100
								4	PS	102	88	89	107	103	114
								6	PS	82	84	120	117	104	128
								7	PS	111	111	122	127	115	98
								10	PS	111	107	112	137	132	135
								11	PS	85	138	181	148	150	148
								2	PL	95	146	132	128	141	128
								3	PL	95	96	138	123	109	112
								5	PL	97	97	133	143	132	125
								8	PL	95	103	126	143	126	112
								9	PL	96	101	116	125	132	137
								12	PL	94	106	101	121	112	125
								DAP
								Case number	Group	0	Surgery	10	20	30	End
								1	PS	53	89	90	92	94	80
								4	PS	51	60	73	69	78	87
								6	PS	42	54	71	69	69	102
								7	PS	79	76	90	94	84	69
								10	PS	82	66	76	93	92	101
								11	PS	49	94	99	99	95	100
								2	PL	45	98	68	80	88	94
								3	PL	45	47	88	76	69	90
								5	PL	58	55	78	103	86	88
								8	PL	55	64	103	100	87	80
								9	PL	53	48	81	78	76	99
								12	PL	42	64	79	79	85	90
								MAP
								Case number	Group	0	Surgery	10	20	30	End
								1	PS	69	96	88	109	90	86
								4	PS	69	83	85	89	77	88
								6	PS	62	78	88	84	82	96
								7	PS	87	99	93	103	92	94
								10	PS	91	94	92	109	93	96
								11	PS	62	111	113	110	96	101
								2	PL	69	111	94	101	95	102
								3	PL	71	61	97	91	85	99
								5	PL	70	81	86	113	90	98
								8	PL	71	85	100	110	98	88
								9	PL	73	67	89	91	74	102
								12	PL	68	83	80	89	70	83
								SPO2
								Case number	Group	0	Surgery	10	20	30	End
								1	PS	96	98	99	99	99	97
								4	PS	97	99	99	98	99	97
								6	PS	93	98	99	99	99	98
								7	PS	99	99	99	99	99	99
								10	PS	95	99	99	98	99	95
								11	PS	96	99	96	99	96	96
								2	PL	96	100	97	99	96	96
								3	PL	94	100	98	96	96	94
								5	PL	91	100	99	99	97	97
								8	PL	97	100	99	99	100	99
								9	PL	95	100	99	99	95	95
								12	PL	96	100	99	99	96	96

## Sheet: E.Coli
	E Coli	0	4h	12h	24h	48h	72h	5d	10d
PS	1	0.039	0.11	0.21	0.219	0.248	0.156	0.262	0.013
	4	0.046	0.035	0.024	0.17	0.246	0.229	0.012	0.073
	6	0.093	0.256	0.084	0.257	0.375	0.103	0.058	0.068
	7	0.311	0.061	0.051	0.288	0.254	0.216	0.093	0.25
	10	0.02	0.029	0.016	0.199	0.056	0.2	0.271	0.042
	11	0.181	0.379	0.267	0.266	0.099	0.249	0.153	0.084
PL	2	0.214	0.575	0.073	0.137	0.069	0.022	0.174	0.013
	3	0.095	0.342	0.031	0.004	0.055	0.115	0.113	0.068
	5	0.055	0.246	0.338	0.256	0.381	0.231	0.022	0.214
	8	0.406	0.409	0.4	0.019	0.284	0.135	0.029	0.266
	9	0.048	0.058	0.33	0.078	0.043	0.218	0.018	0.046
	12	0.235	0.214	0.219	0.215	0.234	0.221	0.146	0.048

## Sheet: Staph
	Staph	0	4h	12h	24h	48h	72h	5d	10d
PS	1	0.009	0.278	0.212	0.409	0.24	0.224	0.034	0.042
	4	0.001	0	0.029	0.005	0.023	0.102	0.027	0.021
	6	0.11	0.27	0.173	0.277	0.317	0.213	0.244	0.048
	7	0.35	0.093	0.043	0.256	0.326	0.228	0.109	0.024
	10	0.29	0.017	0.092	0.159	0.329	0.282	0.168	0.001
	11	0.3	0.119	0.117	0.225	0.123	0.178	0.089	0.047
PL	2	0.089	0.112		0.008	0.298	0.064	0.028	0.073
	3	0.003		0.051	0.203	0.239	0.234	0.025	0.134
	5	0.382		0.283	0.043	0.107	0.329	0.052	0.033
	8	0.239	0.415	0.057	0.013	0.14	0.222	0.094	0.075
	9	0.137	0.187	0.285	0.112	0	0.169	0.008	0.012
	12	0.216	0.278		0.208	0.223	0.253	0	0.051

## Sheet: Lysosyme
		Base	4h	12h	24h	48h	72h	5d	10d
PS	1		166.667		70	106.667	40	63.3333	70
	4				56.6667	46.6667	176.667		66.6667
	6	40		226.667				120	93.3333
	7	10	116.667	40	100	56.6667	246.667	43.3333	60
	10	26.6667	0	80	200	116.667	166.667	130
	11	53.3333	73.3333	63.3333	286.667	150	770	50
		Base	4h	12h	24h	48h	72h	5d	10d
PL	2	113.333	470		283.333			30	60
	3			183.333	123.333	40	516.667	36.6667	56.6667
	5		363.333	50	83.3333	36.6667		50	73.3333
	8	23.3333	56.6667	60		40	176.667	73.3333	60
	9	33.3333		60	150	40	426.667	80
	12	33.3333	76.6667	53.3333	130	50	110		130

## Sheet: Myeloperoxidase
	Base	4h	12h	24h	48h	72h	5d	10d
PS	0.044			1.956	0.941	1.673	0.802	1.079
	0.047	0.041	0.052	0.957	0.217	0.905	0.226	0.243
	0.389	0.233	0.784	1.288	1.242	0.152	0.314	0.081
	1.047	0.872	0.596	0.354	0.328	0.487	1.612	0.67
	0.203	0.044	0.186	0.208	0.928	0.963	0.115	0.042
	0.52	0.095	0.729	0.36	2.073	1.248	0.862	0.911
PL	0.61			0.961	1.75	0.217	0.736	1.513
	0.043	0.279	0.045	1.851	0.319	0.639	0.249	0.205
	1.484	2.373	1.642	1.644	0.668	0.339	0.241	0.305
	0.476	0.425	1.378	0.039	0.173	1.767	1.209	0.207
	0.364	0.257	0.16	0.257	1.655	1.952	0.092	0.042
	0.175	0.386	0.58	0.422	0.337	0.152	0.369	1.147

## Sheet: Total antibody
		Base	4h	12h	24h	48h	72h	5d	10d
PS	1	0.114	0.009	0.057	0.055	0.062	0.236	0.042	0.09
	4	0.19	0.018	0.015	0.041	0.074	0.171	0.095	0.02
	6	0.181	0.035	0.036	0.05	0.049	0.019	0.079	0.128
	7	0.139	0.027	0.047	0.035	0.028	0.119	0.148	0.113
	10	0.162	0.018	0.057	0.068	0.0512	0.122	0.222	0.019
	11	0.156	0.029	0.035	0.021	0.043	0.13	0.11	0.064
PL	2	0.066	0.012	0.015	0.095	0.192	0.026	0.291	0.029
	3	0.014	0.009	0.13	0.077	0.042	0.11	0.142	0.029
	5	0.059	0.026	0.041	0.03	0.021	0.112	0.169	0.025
	8	0.102	0.054	0.075	0.015	0.1	0.06	0.187	0.041
	9	0.024	0.046	0.03	0.032	0.012	0.03	0.16	0.015
	12	0.018	0.019	0.031	0.048	0.041	0.11	0.037	0.118

## Sheet: Skin test
	Base	24h	48h	72h
PS	30.5	-1.3	-1.8	0.8
	42.4	4.75	5.95	1.48
	40.6	-5.33	4.35	2.75
	42.5	2.05	6.01	0.76
	32.45	0.95	4.22	-2.58
	54.67	1	-2.63	-0.25
				2.62295
		11.2028	14.033	3.49057
			10.7143	6.7734
		4.82353	14.1412	1.78824
		2.92758	13.0046
		1.82916
PL	30.5	-1.3	-1.8	4.7
	32	2.1	8.5	6.9
	42	0.7	9.3	6.25
	49.25	9.62	3.8	9.58
	44.85	-1.95	5.75	6.85
	52	-5.86	-8.12	-2.16
				15.4098
		6.5625	26.5625	21.5625
		1.66667	22.1429	14.881
			12.8205	15.2731

## Sheet: Hematology
WBC		Group	Before Anti	After Anti	WBC 0 h	WBC 4 h	WBC 12 h	WBC 24 h	WBC 48 h	WBC 72 h	WBC 5 d	WBC 10 d
PS	1	PS	10.8	7.85	7.94	16.32	19.06	20.9	23.1	19.7	18.1	8.2
	4	PS	6.5	7.85	4.3	9	16.2	28.4	16	14.2	11.7	12.6
	6	PS	10.5	7.85	5.8	16.6	19.4	20.4	12.2	9.1	7.4	6.9
	7	PS	13.9	8.1	9.9	18	13	2.6	10.7	9.7	12.4	8.7
	10	PS	10.8	7.6	6.7	18	23.9	25.1	18.2	16.7	12.2	9.36
	11	PS	6.3	7.85	13	20	22.8	19.5	15.6	13.5	28.9	10.4
PL	2	PL	10.62	8.15	8.37	12.28	20.7	7.3	17.2	13.8	16.4	13
	3	PL	2.8	8.15	10.1	9.4	4.4	18.1	16.3	10.3	8.1	8.9
	5	PL	8.9	8.15	11	11.4	19.1	20.3	15.1	5.7	25.4	11.6
	8	PL	11.8	10.7	6.7	14.1	17.4	12.9	6.2	7.4	8.3	5.6
	9	PL	18.4	5.6	4.6	9.6	11.5	13.6	8.1	9.3	14.6	8.94
	12	PL	11.2	8.15	9.9	16.9	17.6	15.8	10.3	8.3	9.8	5.6
LYMPH		Group	Before Anti	After Anti	WBC 0 h	WBC 4 h	WBC 12 h	WBC 24 h	WBC 48 h	WBC 72 h	WBC 5 d	WBC 10 d
PS	1	PS	1.9	1.95	2.37	1.5	1.5	3.3	2.9	1.1	2	1
	4	PS	1.7	1.95	2.37	1.5	1.4	3.2	3.7	3.7	3	3.9
	6	PS	1.3	1.95	2.9	2.7	1.8	1.8	1.2	1.2	1	1.8
	7	PS	2.1	1.1	3.1	0.6	0.8	1	2.3	1.3	1.9	1.3
	10	PS	0.8	0.8	1.3	1.2	1.2	1.6	2.6	1.5	1.4	1.98
	11	PS	1.9	1.95	2.2	1.6	2.5	2.5	2.1	2.1	4.8	1.9
PL	2	PL	1.7	1.75	2.5	2.76	2	1.2	2.3	1.6	3.7	1.6
	3	PL	1.5	1.75	3.9	4.7	0.2	1.3	1.4	3	1.7	2.2
	5	PL	2	1.75	3.8	4.5	2.3	3.4	3	1.9	3.4	2.9
	8	PL	2.6	2.8	2	2.9	1.7	1.3	1.5	2.7	2.4	0.7
	9	PL	1.1	0.7	1.3	2.4	1	1.5	1.5	1.7	1.1	1.64
	12	PL	1.3	1.75	1.5	2.3	1.6	1.3	1.5	1.7	1.5	0.8
MON		Group	Before Anti	After Anti	WBC 0 h	WBC 4 h	WBC 12 h	WBC 24 h	WBC 48 h	WBC 72 h	WBC 5 d	WBC 10 d
PS	1	PS	0.7	0.25	0.44	0.52	0.68	1.8	0.7	0.3	0.6	0.2
	4	PS	0.6	0.25	0.3	0.5	1	1.4	0.9	0.7	0.5	0.5
	6	PS	0.8	0.25	0.4	0.8	0.6	0.4	0.4	0.3	0.3	0.2
	7	PS	0.6	0.3	0.6	0.3	0.5	0.1	0.5	0.5	0.5	0.3
	10	PS	0.3	0.2	0.3	0.4	0.5	0.6	0.7	0.4	0.3	0.3
	11	PS	0.3	0.25	0.6	0.6	0.8	0.6	0.5	0.5	1	0.3
PL	2	PL	0.52	0.25	0.54	0.64	1.4	0.2	0.7	0.6	0.8	0.5
	3	PL	0.4	0.25	0.9	0.9	0.3	0.5	0.5	0.5	0.3	0.3
	5	PL	0.7	0.25	0.7	0.7	0.7	0.8	0.5	0.1	0.7	0.5
	8	PL	0.6	0.4	0.5	0.6	0.5	0.5	0.2	0.4	0.4	0.2
	9	PL	0.5	0.1	0.3	0.5	0.4	0.6	0.3	0.2	0.3	0.32
	12	PL	0.4	0.25	0.3	0.5	0.6	0.3	0.3	0.3	0.3	0.1
GRAN		Group	Before Anti	After Anti	WBC 0 h	WBC 4 h	WBC 12 h	WBC 24 h	WBC 48 h	WBC 72 h	WBC 5 d	WBC 10 d
PS	1	PS	8.2	6.65	4.7	14.5	16.84	27.1	19.5	18.3	15.5	7
	4	PS	4.2	6.65	3.6	8.1	13.8	20.8	10.4	7.8	8.2	8.2
	6	PS	8.4	6.65	2.5	13.1	17	18.2	10.6	7.6	6.1	4.9
	7	PS	11.2	6.7	5.2	17.1	11.7	2.3	7.9	7.9	10	7.1
	10	PS	9.7	6.6	5.1	16.4	22.2	22.9	14.9	14.8	10.5	7.1
	11	PS	4.1	6.54	7.2	17.8	19.5	16.4	13	10.9	23.1	8.2
PL	2	PL	6	6.15	5.4	8.5	7.7	6.9	14.2	11.6	11.9	10.9
	3	PL	0.9	6.15	5.3	3.8	13.9	16.3	14.4	6.8	6.1	6.4
	5	PL	2.2	6.15	6.5	6.2	16.1	16.1	11.6	4.7	15.3	8.2
	8	PL	8.6	7.5	4.2	11.6	15.2	11.1	5.1	4.3	5.5	4.7
	9	PL	8.8	4.8	3	7.7	10.1	11.5	6.9	8.4	13.2	6.98
	12	PL	9.5	6.15	8.1	13.1	15.4	14.2	9.1	7.3	8	4.7
LYMPH		Group	Before Anti	After Anti	WBC 0 h	WBC 4 h	WBC 12 h	WBC 24 h	WBC 48 h	WBC 72 h	WBC 5 d	WBC 10 d
PS	1	PS	18	12.45	29.14	6.28	7.84	22.7	12.6	5.8	11	11.6
	4	PS	26.6	12.45	19.2	4.6	8.4	21.7	29.6	20	25.6	25.9
	6	PS	12.5	12.45	48.7	9.2	9.1	8.8	10.2	13.2	13.3	25.4
	7	PS	15.4	13.8	41	3.1	5.8	9	21.2	13.4	15	15.2
	10	PS	17.3	11.1	19.8	6.4	4.9	6.2	14.1	9	11.1	19.2
	11	PS	30.8	12.45	17	8.1	11	13	13.5	15.7	16.6	17.9
PL	2	PL	29	18.75	29	27	25.9	3.3	13.6	11.7	22.8	12.2
	3	PL	30.4	18.75	38.2	39.9	5.1	7.2	8.6	19.1	20.9	24.2
	5	PL	30.9	18.75	34.8	39.1	12.3	16.9	20.1	15.1	13.5	24.8
	8	PL	22.1	25.8	30	13.5	9.8	10.3	14.1	26.3	29.3	12.5
	9	PL	20	11.7	28.7	14.6	9	10.8	11.4	7.5	7.3	17.44
	12	PL	11.9	18.75	14.9	17.9	9.2	8.1	9.1	8.7	15.2	13.5
MON		Group	Before Anti	After Anti	WBC 0 h	WBC 4 h	WBC 12 h	WBC 24 h	WBC 48 h	WBC 72 h	WBC 5 d	WBC 10 d
PS	1	PS	6.1	3.15	6.16	3.46	3.9	11	2.9	1.5	3.2	2.8
	4	PS	9.9	3.15	6.9	5.1	6.2	5.2	5.8	5.2	4.4	4.1
	6	PS	7.4	3.15	7.7	4.7	3.2	2.2	3.3	3.2	4.2	3.5
	7	PS	4.6	3.9	6.7	2.1	4.2	3.8	5.3	4.7	4.6	3.5
	10	PS	4.5	2.4	5.1	2.3	2.4	2.6	4.3	2.3	2.7	3.5
	11	PS	5.5	3.15	4.4	3.1	3.5	2.9	3.5	3.7	3.4	3.6
PL	2	PL	5.7	3.5	6.66	6.04	6.7	3.4	3.8	4.2	5.1	4
	3	PL	9.8	3.5	9.6	7.4	7.2	2.5	2.9	4.6	4.4	3.9
	5	PL	7.5	3.5	6.7	6.8	3.5	3.9	3.5	3.3	2.9	4.4
	8	PL	5.1	4.4	7.5	4.1	2.9	3.6	4.1	5.6	4.8	4.2
	9	PL	2.7	2.6	6.4	5.1	3.2	4.3	3.3	2.4	2.2	3.96
	12	PL	3.4	3.5	3.1	4.8	3.3	2.2	2.6	3.2	3.1	3.3
GRAN		Group	Before Anti	After Anti	WBC 0 h	WBC 4 h	WBC 12 h	WBC 24 h	WBC 48 h	WBC 72 h	WBC 5 d	WBC 10 d
PS	1	PS	75.9	84.4	66.7	88.86	88.26	66.3	84.5	92.7	85.8	85.6
	4	PS	63.5	84.4	83.9	90.3	85.4	73.1	64.6	54.8	70	65
	6	PS	80.1	84.4	43.6	79.1	87.7	89	86.5	83.6	82.5	71.1
	7	PS	80	82.3	52.3	94.8	90	87.2	73.5	81.9	80.4	81.3
	10	PS	90.2	86.5	75.1	91.3	92.7	91.2	81.6	88.7	86.2	76.3
	11	PS	63.7	84.4	78.6	88.8	85.5	84.1	83	80.6	80	78.5
PL	2	PL	75.44	77.75	64.02	77.36	67.4	93.3	82.6	84.1	72.1	83.8
	3	PL	63.8	77.75	52.2	60.7	87.7	90.3	88.5	66.3	74.7	71.9
	5	PL	64.6	77.75	58.5	74.1	84.2	79.2	76.4	81.6	83.6	70.8
	8	PL	72.8	69.8	62.5	82.4	87.3	86.1	81.8	58.1	65.9	83.3
	9	PL	91.3	85.7	64.9	80.3	87.8	84.9	85.3	90.1	90.5	78.6
	12	PL	84.7	77.75	82	89.3	87.5	89.7	88.3	88.1	81.7	83.2

## Sheet: Cortisol
		Base	4h	12h	24h	48h	72h	5d	10d
PS	1				14.27	16.98	13.64	13.18	11.95
	4					4.26	5.87	7.42	7.93
	6	7.97	8.13	14.29	12.99	8.36	7.51	11.17	8.22																		X	Y
	7	6.85	10.29	13.06				10.55	7.9																		1.785	0					1.785	0
	10	9.92			8.19	9.02	9.3	7.82																			1.49	1					1.49	1
	11	7.69	11.12	12.04	9.41	9.44	5.87	10.78	5.66																		0.934	4					0.934	4
																											0.597	10					0.597	10
																																	0.339	20
																																	0.154	50
PL		Base	4h	12h	24h	48h	72h	5d	10d
	2					12.22	9.159	7.73	13.76
	3		5.09			8.62	6.67	6.91	9.32
	5	8.28	9.51	8.84	10.19	5.31	5.77	9.58	8.09
	8	9.21	8.64			12.81	11.39	7.57	7.88
	9	8.98		10.74	13.4	10.52	9.72	8.3
	12	7.75	5.87	11.43	7.65	6.57	10.89	8.64	7.17
